# Supplementary material for: Disordered breathing in a Pitt-Hopkins syndrome model involves Phox2b-expressing parafacial neurons and aberrant Nav1.8 expression
Source: Nat Commun. 2021 Oct 13;12:5962. doi: 10.1038/s41467-021-26263-2 (PMC8514575; doi:10.1038/s41467-021-26263-2)
Supplement: Supplementary file 4 — Source Data [file 41467_2021_26263_MOESM4_ESM.xlsx]

## Sheet: Figure 1
	Figure 1A								Figure 1B									Figure 1D
	P3			P20		P44			Postnatal Day	Tcf4tr/tr		Tcf4tr/+		Tcf4+/+				Tcf4+/+	Tcf4tr/+
	Tcf4+/+	Tcf4tr/+	Tcf4tr/tr	Tcf4+/+	Tcf4tr/+	Tcf4+/+	Tcf4tr/+			Alive	Dead	Alive	Dead	Alive	Dead		distance traveled in 30 mins (meters)	4323.36	18079.1
weight (in grams)	3.1	2.8	1.4	15.9	14.1	25.5	25.1		0	21	11	23		50				3319.67	10630.2
	3	2.6	1.8	14.9	14.4	24.1	26.8		1	17	4	23		50				9884.13	11710.1
	2.8	2.5	1.6	15.1	15.6	25.6	26.9		2	8	9	23		50				8922.02	19810
	2.7	2.6	1.5	16	15.5	28.6	23.6		3	0	8	23		50				12047.9	13964.1
	3.2	2.4	1.9	15.5	14.3	29.1	21.9		4			23		50				12192.1	19719.8
	3	2.3	2	16.2	15.1	22.7	27.4		5			23		50				9108.76	13235.8
	2.6	2.6	2.1	14.9	15.3	28.8	28.8		6			23		50				8334.93	15402.9
	2.5	2.5	1.8	15.6	15.5	25.6	23.6		7			22	1	50
	2.3	2.6	1.6	15.9	14.8	27.1	25.7		8			21		50				Figure 1E
	3.2	2.8	1.8	15.8	14	23.9	24.6		9			21		50				Tcf4+/+	Tcf4tr/+
				15.2	14.8	21.5	23.9		10			21		50			frequency of entering center (#)	87	115
				15.8	15.5	29.9	27.1		11			21		50				24	135
				14.7	15.1	28.7	28.4		12			21		50				120	159
				15.3	14.5	25.9	26.6		13			21		50				148	292
				15.4	14.1	27.1	25.6		14			21		50				129	200
									15			21		50				101	185
									16			22		50				188	164
									17			21	1	50				141	222
									18			21		50
									19			20	1	50
									20			17	3	50
									21			16	1	50
									22			15		50
									23			15		50
									24			15		50
									25			15		50
									26			15		50
									27			15		50
									28			15		50
									29			15		50
									30			13	2	50
									31			13		50
									32			13		50
									33			13		50
									34			13		50
									35			13		50
									36			13		50
									37			13		50
									38			13		50
									39			13		50
									40			13		50
									41			13		50
									42			13		50
									43			13		50
									44			13		50
									45			13		50
									46			13		50
									47			13		50
									48			13		50
									49			13		50
									50			13		50
									51			13		50
									52			13		50
									53			13		50
									54			13		50
									55			13		50
									56			13		50
									57			13		50
									58			13		50
									59			13		50
									60			13		50

## Sheet: Figure 2
	Figure 2B			Figure 2C: minute ventilation (mL/min/g)									Figure 2H: minute ventilation (mL/min/g)
	Tcf4+/+	Tcf4tr/+		Time (sec)	Tcf4+/+	Tcf4tr/+			Figure 2E					Tcf4+/+					Tcf4tr/+
cycle number (in 20 minutes)	0	140		1	2.6	1.82			Tcf4+/+	Tcf4tr/+			room air	2.25663	2.15036	1.55335	2.37113	2.54935	2.40525	2.04479	1.80522	1.78857	1.59439
	0	120		2	2.564	2.47		sigh freq/30 mins	11	7			0% CO2	2.19259	1.54439	2.1879	2.38135	2.31118	1.78828	1.96388	2.4119	1.59349	1.93792
	0	145		3	2.564	5.672			15	7			3% CO2	2.66093	3.38064	4.44571	6.88698	5.2241	2.44403	3.87902	4.27516	2.61077	2.65988
	0	118		4	2.312	3.726			9	6			5% CO2	4.36531	7.01584	7.28408	8.29862	9.29954	5.05329	3.34733	4.81028	3.7225	5.35565
	0	135		5	2.434	2.498			9	9			7% CO2	9.13147	10.9609	10.7827	9.0241	10.7458	6.91262	5.7414	5.34739	4.26405	6.45336
	0	182		6	3.386	2.394			9	10
				7	2.654	3.53			13	7
				8	2.374	5.388
				9	2.258	2.11			Figure 2F
				10	2.894	1.864			Tcf4+/+	Tcf4tr/+
				11	2.514	2.846		post-sigh apnea duration (sec)	3.778	7.881
				12	2.434	2.268			1.798	8.507
				13	2.58	4.206			5.986	5.067
				14	2.6	3.416			4.542	4.013
				15	2.982	2.894			1.503	6.049
				16	2.528	3.026			4.069	5.088
				17	2.988	1.608
				18	3.164	1.916
				19	2.92	4.884
				20	2.44	3.252
				21	2.248	2.356
				22	2.528	2.926
				23	2.62	3.556
				24	2.522	2.242
				25	2.358	1.41
				26	2.448	2.844
				27	2.712	4.852
				28	2.73	3.822
				29	2.472	2.136
				30	2.962	2.564
				31	2.862	2.124
				32	2.434	2.422
				33	2.286	3.308
				34	2.43	4.072
				35	2.466	2.016
				36	3.012	1.936
				37	2.422	2.5
				38	2.5	3.61
				39	2.662	3.506
				40	2.498	3.108
				41	2.514	1.854
				42	2.712	2.564
				43	2.416	4.592
				44	2.482	2.226
				45	2.75	2.5
				46	2.572	3.546
				47	2.584	4.032
				48	2.75	2.364
				49	2.6	2.484
				50	2.73	1.908
				51	2.804	2.23
				52	2.858	2.454
				53	3.01	3.678
				54	2.208	3.364
				55	2.548	2.804
				56	2.508	2.684
				57	2.258	3.59
				58	2.516	5.808
				59	3.034	1.772
				60	2.98	1.66

## Sheet: Figure 3
Figure 3B
	Tcf4+/+						Tcf4tr/+
0% CO2	1.33714	1.151	1.234	1.233	1.199	1.29	1.15	1.23	1.2	1.19	1.25	1.31
5% CO2	1.944	2.2	1.898	2.14	2.065	1.899	1.57	1.68	1.44	1.5	1.51	1.53
7% CO2	2.66	3.11	2.98	2.75	2.54	2.09	1.85	1.68	1.87	1.85	1.69	1.76
Figure 3C
	Tcf4+/+						Tcf4tr/+
0% CO2	45	69	55	71	49	53	48	55	79	50	68	52
5% CO2	93	99	87	91	89	96	78	75	81	84	72	73
7% CO2	120	135	144	138	145	128	96	101	98	96	89	88
Figure 3D
	Tcf4+/+						Tcf4tr/+
0% CO2	0	0	0	0	0	0	0	0	0	0	0	0
5% CO2	0.1	0.1	0.1	0.2	0.1	0.1	0	0	0	0	0	0
7% CO2	0.5	0.2	0.4	0.3	0.4	0.4	0	0	0	0	0	0
Figure 3E
	Tcf4+/+						Tcf4tr/+
0% CO2	0	0	0	0	0	0	0	0	0	0	0	0
5% CO2	66	54	62	55	50	61	0	0	0	0	0	0
7% CO2	90	72	86	99	75	81	0	0	0	0	0	0

## Sheet: Figure 4
	Figure 4Aiii			Figure 4Bii										Figure 4Biii
	RTN			Tcf4+/+ cell number per 75 um section										RTN		pFL
	Tcf4 and Atoh1	Tcf4 only		RTN						pFL				Tcf4+/+	Tcf4tr/+	Tcf4+/+	Tcf4tr/+
total + cell count	119	14		0	4	6	8	10	0	4	8		total Phox2b+ cell number	250	201	94	24
	129	15		2	6	8	10	8	4	8	2			277	198	98	35
	114	18		0	6	4	8	12	5	0	4			259	219	78	31
average %	89	11		4	6	10	12	5	4	7	7
				2	3	12	10	8	5	7	6			Figure 4Cii
				1	1	8	10	5	5	6	6			Tcf4+/+		Tcf4tr/+
				3	5	8	5	6	4	8	0			eGFP+, Sst+	eGFP+, Sst-	eGFP+, Sst+	eGFP+, Sst-
				2	0	8	0	5	4	6	4		total Phox2b+ cell number	150	4	120	5
														135	5	106	7
				Tcf4tr/+ cell number per 75 um section										147	3	110	3
				RTN						pFL			AVG TOTAL	144	4	112	5
				0	1	12	10	8	3	0	1		AVG PERCENT	97	3	96	4
				0	0	0	10	6	14	7	0
				0	1	1	8	12	1	0	0
				0	4	1	10	10	3	0	2
				0	0	5	12	0	0	5	0
				0	1	1	14	6	6	0	3
				1	4	10	3	2	8	6	4
				1	1	3	2	7	4	1	1

## Sheet: Figure 5
Fig 5C			Fig 5D			Fig 5F-G
Tcf4+/+	Tcf4+/tr		Tcf4+/+	Tcf4+/tr		Tcf4+/+			Tcf4+/tr
0.079598	3.9572		0.916275	0.507439		control	CO2/H+	wash	control	CO2/H+	wash
1.13802	0.089659		0.696117	0.330228		0.783333	1.51667	1.35	0.666667	1.2	0.433333
4.56594	0.170519		1.03723	0.753915		1.7	2.2	1.13333	0.15	1.21667	0.25
0.192793	0		3.12284	1.05048		1.01667	1.75	1.02	0.333333	0.483333	0.316667
2.83046	0.640823		2.78105	1.56257		1.2	1.73333	0.55	0.166667	0.45	0.26666
1.33218	3.39888		1.37237	1.01893		0.766667	1.3	0.766667	0.433333	0.883333	0.4
1.52585	1.91658		0.965454	0.287381		1.13333	2.01667	1.21667	0.15	0.366667	0.21
1.80479	5.37803		2.64217	0.75519		0.333333	0.8	0.383333	0.183333	0.383333	0.233333
0.123357	1.98934		1.13967	0.410836		0.333333	0.966667	0.455556	0.316667	0.816667	0.533333
0	0.62912					0.283333	0.533333	0.366667	0.6	1.6	0.45
8.14781	0.844116					0.866667	1.46667	1.03333
0.544727	0
0.038989	0.010206					Fig 5H-I
						Tcf4+/+			Tcf4+/tr
						control	CO2/H+	wash	control	CO2/H+	wash
						-7.74811	-8.37359	-13.4303	-12.7329	-12.6233	-15.0191
						-13.8829	-12.3417	-16.5587	-11.7496	-12.268	-11.9233
						-13.4794	-13.0558	-13.7623	-12.1198	-11.5958	-10.6371
						-13.8365	-12.8976	-14.2341	-13.8043	-13.106	-13.5541
						-16.1629	-16.2362	-15.0146	-16.3808	-15.0088	-15.616
						-13.8916	-12.2643	-13.092	-7.05362	-7.57502	-7.19223
						-11.9683	-12.4088	-11.0582	-9.29756	-9.05314	-14.3078
						-10.2483	-10.4254	-10.2993	-9.45412	-8.96813	-8.99094
						-23.6878	-22.6893	-20.9248

## Sheet: Figure 6
Figure 6B			Figure 6C
baseline	PF-04		10% CO2	PF-04 + 10% CO2
0.953296	2.81971		1.47852	2.91174
0.998774	2.35659		0.429671	2.69362
3.83266	4.71514		0.943241	4.15862
1.0243	3.0167		0.935812	1.75094
1.3816	1.83401		0.675728	1.05604
1.192	2.24873		0.723388	1.34361
0.311991	1.18923		0.54639	1.63208

## Sheet: Figure 7
Figure 7Bi				Figure 7Bii/Biii				Figure 7C
Time (sec)	Tcf4+/+	Tcf4+/+ +PF-04		Time (sec)	Tcf4tr/+	Tcf4tr/+ +PF-04		Tcf4+/+	Tcf4+/+ +PF-04	Tcf4tr/+	Tcf4tr/+ +PF-04
1	1.77	1.611		1	1.10976	2.878		0	0	130	62
2	1.77	1.727		2	1.98805	3.01		0	0	118	88
3	1.662	1.722		3	4.84195	3.328		0	0	148	101
4	1.928	1.767		4	3.54424	2.81		0	0	162	124
5	1.602	1.713		5	0.609268	3.186		0	0	181	76
6	1.773	1.729		6	1.10942	3.146		0	0	155	66
7	1.866	1.754		7	0.774878	3.322
8	1.737	1.748		8	4.07385	3.358		Figure 7E
9	1.674	1.754		9	1.90415	2.742		Tcf4+/+	Tcf4+/+ +PF-04	Tcf4tr/+	Tcf4tr/+ +PF-04
10	1.793	1.659		10	0.909268	3.334		4.49203	5.482	6.60575	3.25725
11	1.623	1.749		11	1.73537	2.816		7.13625	7.358	8.10293	5.55234
12	1.687	1.698		12	2.87649	2.57		6.706	6.24875	7.79203	4.11292
13	1.802	1.678		13	2.46205	2.788		5.0812	5.72838	5.04301	4.11023
14	1.754	1.709		14	1.41639	2.634		4.9811	5.10293	6.9823	3.33123
15	1.809	1.796		15	1.62346	3.008		4.4491	4.77832	7.1099	6.08234
16	1.748	1.648		16	1.99273	2.54
17	2.076	1.76		17	1.4119	2.874		Figure 7F
18	2.139	1.705		18	1.07483	3.296		Tcf4+/+	Tcf4+/+ +PF-04	Tcf4tr/+	Tcf4tr/+ +PF-04
19	2.027	1.678		19	5.12224	2.526		12	10	6	9
20	1.883	1.714		20	2.37951	3.324		12	11	6	11
21	1.558	1.749		21	2.41346	4.172		9	8	7	8
22	1.604	1.656		22	2.21234	3.704		11	11	8	8
23	1.732	1.682		23	3.03561	2.542		10	9	5	10
24	1.753	1.768		24	1.42176	3.174		13	12	9	10
25	1.763	1.727		25	1.65073	4.592
26	1.756	1.766		26	1.66478	3.826
27	1.809	1.765		27	3.19522	2.106
28	2.002	1.734		28	2.23727	2.932
29	1.877	1.822		29	2.81327	1.706
30	1.9	1.925		30	2.81415	3.496
31	1.646	1.902		31	1.34693	2.996
32	1.742	1.773		32	0.472585	2.654
33	1.822	1.633		33	1.21024	3.276
34	1.63	1.659		34	3.07883	3.1
35	1.889	1.578		35	0.590049	2.978
36	1.807	1.816		36	0.755512	2.986
37	1.887	1.858		37	1.40244	2.372
38	1.815	1.812		38	2.99366	2.66
39	1.786	1.758		39	3.33498	2.828
40	1.888	1.535		40	2.57737	2.558
41	1.839	1.778		41	2.3062	2.702
42	1.833	1.62		42	1.62595	2.612
43	2.004	1.777		43	2.464	2.68
44	1.839	1.761		44	1.57449	2.758
45	1.763	1.544		45	2.19512	2.638
46	1.827	1.682		46	3.11356	3.062
47	1.897	1.697		47	5.2121	2.884
48	1.796	1.807		48	1.3838	2.516
49	2.162	1.711		49	1.33288	2.76
50	1.802	1.617		50	1.07034	2.464
51	1.787	1.676		51	0.924634	2.79
52	1.829	1.737		52	1.13722	2.93
53	1.753	1.628		53	2.33239	2.656
54	1.661	1.647		54	2.87171	2.938
55	1.662	1.732		55	2.66722	2.536
56	1.833	1.617		56	1.30927	2.834
57	1.893	1.673		57	1.92634	2.842
58	1.669	1.722		58	5.79122	2.684
59	1.695	1.749		59	2.20419	3
60	1.748	1.685		60	1.05268	2.786

## Sheet: Figure 8
Figure 8B
	Tcf4+/+ with saline injection					Tcf4+/tr with saline injection					Tcf4+/+ with PF-04531083 injection					Tcf4+/tr with PF-04531083 injection
room air	11.6859	10.224	23.8024	16.5071	12.6751	18.9183	10.4717	10.7135	7.90333	15.2262	12.5847	10.1283	20.1824	18.9023	10.9723	10.3884	14.833	19.2342	14.3123	12.9382
0% CO2	14.5191	14.3396	22.2017	18.7026	13.9071	17.6178	10.7428	11.5461	7.96419	9.38864	13.1123	15.9234	20.8235	16.9827	12.0972	14.1839	14.5723	18.8345	13.5223	12.9823
3% CO2	14.2894	20.1974	28.1466	25.8568	16.4463	9.57743	5.79603	12.1952	9.28494	16.6708	14.9723	21.1024	29.0982	27.9235	16.1934	16.9823	17.2345	21.2384	23.7235	15.9001
5% CO2	19.6119	23.5669	30.6913	27.6274	17.919	12.7395	6.28485	15.8039	12.5277	19.4852	19.8724	22.0912	29.9902	26.8273	17.7782	16.9349	18.9234	25.8235	25.8923	16.9238
7% CO2	21.5626	24.9011	37.8288	31.0109	20.4846	19.6817	7.07377	15.7227	12.2103	16.4865	22.0923	23.193	28.9283	28.0918	19.9204	18.9305	20.7728	28.9238	28.1198	19.7239
Figure 8C
	Tcf4+/+ with saline injection					Tcf4+/tr with saline injection					Tcf4+/+ with PF-06305591 injection					Tcf4+/tr with PF-06305591 injection
room air	10.1046	14.0139	12.656	17.4469	13.7548	13.9714	10.184	11.8587	4.28779	7.61883	10.9469	14.0358	4.8464	18.6237	14.3064	14.1924	7.72228	1.76277	2.78066	5.22391
0% CO2	18.7011	14.379	12.6678	19.7184	15.2111	9.79607	11.1682	3.06506	4.2277	5.03285	14.6777	17.2785	10.5129	15.7566	15.1567	6.81982	5.62516	1.58698	2.25319	3.14014
3% CO2	20.7413	16.338	23.0348	24.9828	24.3198	9.28306	9.67882	4.84726	3.93152	6.26682	16.5641	16.828	22.0859	18.9869	27.4658	6.99349	8.26201	2.01853	5.69848	5.12043
5% CO2	21.2962	20.1809	26.0254	23.6172	27.9118	17.1857	14.3808	4.5658	5.39138	7.98346	19.2189	25.0032	21.2553	20.1213	28.8411	8.31218	12.2263	3.14628	9.40516	6.12975
7% CO2	23.1292	21.6137	37.3141	24.7316	37.7298	12.9447	16.046	6.93099	6.74533	8.70158	27.7213	25.5959	38.9058	28.1793	37.5656	8.75684	12.3817	6.7169	12.1428	9.09598
Figure 8E
	Tcf4tr/+						Tcf4tr/+ +PF-04
0% CO2	1.21	1.2	1.18	1.18	1.33	1.23	1.29	1.2	1.19	1.27	1.31	1.34
5% CO2	1.55	1.6	1.45	1.58	1.53	1.51	1.898	1.944	1.876	2.012	2.19	1.87
7% CO2	1.91	1.76	1.77	1.98	1.55	1.7	2.6	2.48	2.55	2.79	2.78	2.66
Figure 8F
	Tcf4tr/+						Tcf4tr/+ +PF-04
0% CO2	55	50	75	44	71	50	61	58	56	72	77	54
5% CO2	81	79	88	91	55	78	79	82	88	84	82	79
7% CO2	101	115	88	95	87	82	115	129	128	101	94	98

## Sheet: Figure 9
Figure 9B: total distance traveled over 30 minutes
Tcf4+/+		Tcf4+/tr
PF-04531083	PF-06305591	PF-04531083	PF-06305591
7477.98	5876.44	7345.22	14247
7639.88	7054.41	7508.7	14517.5
8849.7	8236.11	8052.7	11307.4
7699.89	7845.51	8777.2	13810.4
8972.85	6528.41	11219.6	15564.9
9413.1	7511.52	12620.1	11767.5
10869.8	6668.35	14545.8	9853.98
6260.51	11266.7	9344.77	18116.6

## Sheet: SI Figure 3
SI Figure 3Ai-Aiii: Blood gasses
Arterial pH		Arterial pCO2 (mmHg)		Arterial pO2 (mmHg)
Tcf4+/+	Tcf4tr/+	Tcf4+/+	Tcf4tr/+	Tcf4+/+	Tcf4tr/+
7.403	7.409	40.1	32.1	86.2	89.3
7.41	7.407	40	36.2	88.4	99.4
7.398	7.399	37.3	28.3	91.2	119.2
7.399	7.41	36.7	39.4	87.6	90.7
7.41	7.404	40.7	38.4	88.8	83.4
SI Figure 3Bi-iii: CLAMS
VO2				VCO2				VCO2/VO2
Light cycle		Dark cycle		Light cycle		Dark cycle		Light cycle		Dark cycle
Tcf4+/+	Tcf4tr/+	Tcf4+/+	Tcf4tr/+	Tcf4+/+	Tcf4tr/+	Tcf4+/+	Tcf4tr/+	Tcf4+/+	Tcf4tr/+	Tcf4+/+	Tcf4tr/+
4145.09	3655.09	5453.69	5225.81	2855.45	2939.3	4428.42	6053.34	0.857152	0.803091	0.951656	0.929406
4553.67	4590.79	6242	5750.61	4745.18	4027.67	7320.12	5644.21	0.826212	0.875424	0.986438	0.962152
3544	4271.21	5062.09	6182.59	4094.12	3713.61	6080.22	6108.27	0.802242	0.865182	0.87203	0.913438
5448.39	5016.33	7659.22	6295	3707.91	4102.06	5558.62	6132.91	0.868061	0.815818	0.954938	0.960156
4777.64	4739.22	6395.31	6025.42	4328.59	3869.34	6320.03	3927.62	0.851879	0.813281	0.94775	0.933879
4566.73	5053.91	6030.66	6572.45	3572.18	4318.81	5196.69	5544.79	0.808636	0.852656	0.917156	0.925697
5242.75	5255.41	6880.73	6752.15	3784.3	4329.88	6143.38	5656.84	0.822563	0.821125	0.917909	0.908667

[truncated: 6 more sheets: SI Figure 4, SI Figure 5, SI Figure 6, SI Figure 7, SI Figure 8, SI Figure 9]
